# Supplementary material for: Neurovascular Unit-Derived Extracellular Vesicles: From Their Physiopathological Roles to Their Clinical Applications in Acute Brain Injuries
Source: Biomedicines. 2022 Sep 1;10(9):2147. doi: 10.3390/biomedicines10092147 (PMC9495841; doi:10.3390/biomedicines10092147)
Supplement: Supplementary file 1 [file biomedicines-10-02147-s001.zip]

Archive with 3 entries (3 files):
- Supplementary Table S1 -proofed.pdf
- Supplementary Table S2 -proofed.pdf
- Supplementary Table S3 -proofed.pdf
